# Supplementary material for: Distinct signatures of gut microbiome and metabolites associated with significant fibrosis in non-obese NAFLD
Source: Nat Commun. 2020 Oct 5;11:4982. doi: 10.1038/s41467-020-18754-5 (PMC7536225; doi:10.1038/s41467-020-18754-5)
Supplement: Supplementary file 3 — Source data [file 41467_2020_18754_MOESM3_ESM.xlsx]

## Sheet: Fig. 2c-f
	Fig. 2c
	BMI status	Feature	Variables	Estimate (coefficient)	Std. Error	t value	P-value	Q-value	R-squared
	Non-obese	Veillonellaceae	Fibrosis1	0.1034	0.03602	2.871	0.005648	0.179869	Multiple R-squared: 0.2439,
			Fibrosis≥2	0.14179	0.03623	3.914	0.000235	0.029688	Adjusted R-squared: 0.2061
		Ruminococcaceae	Fibrosis1	-0.093556	0.042399	-2.207	0.03125	0.439663	Multiple R-squared: 0.2094,
			Fibrosis≥2	-0.146881	0.043121	-3.406	0.00119	0.0971865	Adjusted R-squared: 0.1558
	Adjustment for age, sex, and BMI
	Fig. 2d
	BMI status	Feature	Variables	Estimate (coefficient)	Std. Error	t value	P-value	Q-value	R-squared
	Non-obese	Veillonellaceae	Fibrosis1	0.066384	0.035398	1.875	0.06561	0.90907	Multiple R-squared: 0.1537,
			Fibrosis≥2	0.122587	0.037903	3.234	0.00199	0.106612	Adjusted R-squared: 0.1114
		Ruminococcaceae	Fibrosis1	-0.10487	0.03942	-2.66	0.01	0.32409	Multiple R-squared: 0.1953,
			Fibrosis≥2	-0.13933	0.04132	-3.372	0.00131	0.10095	Adjusted R-squared: 0.1551
	Adjustment for age, sex, and diabetes
	Fig. 2e
	BMI status	Feature	Variables	Estimate (coefficient)	Std. Error	t value	P-value	Q-value	R-squared
	Non-obese	Veillonellaceae	Fibrosis1	0.1019	0.03646	2.794	0.00711	0.319063	Multiple R-squared: 0.2732,
			Fibrosis≥2	0.16395	0.0394	4.161	0.00011	0.0339181	Adjusted R-squared: 0.2343
		Ruminococcaceae	Fibrosis1	-0.09879	0.040911	-2.415	0.0191	0.420179	Multiple R-squared: 0.2192,
			Fibrosis≥2	-0.148416	0.044409	-3.342	0.0015	0.184871	Adjusted R-squared: 0.1624
	Adjustment for age, sex, and BMI (without cirrhotic subjects)
	Fig. 2f
	BMI status	Feature	Variables	Estimate (coefficient)	Std. Error	t value	P-value	Q-value	R-squared
	Non-obese	Veillonellaceae	Fibrosis1	0.0928	0.05074	1.829	0.07505	0.346421	Multiple R-squared: 0.2693,
			Fibrosis≥2	0.1238	0.04788	2.586	0.01357	0.67861	Adjusted R-squared: 0.2131
		Ruminococcaceae	Fibrosis1	-0.131895	0.05821	-2.266	0.02924	0.461549	Multiple R-squared: 0.2496,
			Fibrosis≥2	-0.179535	0.054892	-3.271	0.00229	0.1832	Adjusted R-squared: 0.1706
	Adjustment for age, sex, and BMI (without no-NAFLD subjects)

## Sheet: Fig. 4a
Name	Interaction with	Coefficient
CA	Veillonellaceae	0.37455
CDCA	Veillonellaceae	0.4355
Christensenellaceae	Veillonellaceae	-0.309078
Methanobacteriaceae	Veillonellaceae	-0.251324
Prevotellaceae	Veillonellaceae	0.304933
Propionate	Veillonellaceae	0.511153
Ruminococcaceae	Veillonellaceae	-0.275043
UDCA	Veillonellaceae	0.37433
GUDCA	UDCA	0.557903
CDCA	TDCA	0.210387
UDCA	Synergistaceae	0.131238
Actinomycetaceae	Streptococcaceae	0.302406
DCA	Streptococcaceae	-0.2797
Enterococcaceae	Streptococcaceae	0.319739
Fusobacteriaceae	Streptococcaceae	0.241866
Lactobacillaceae	Streptococcaceae	0.49277
Leuconostocaceae	Streptococcaceae	0.44139
Micrococcaceae	Streptococcaceae	0.249941
Pasteurellaceae	Streptococcaceae	0.470162
Porphyromonadaceae	Streptococcaceae	-0.288823
Rikenellaceae	Streptococcaceae	-0.343341
Methanobacteriaceae	S24-7	0.259428
Alcaligenaceae	Ruminococcaceae	0.278382
Bacteroidaceae	Ruminococcaceae	0.34509
Clostridiaceae	Ruminococcaceae	0.288674
DCA	Ruminococcaceae	0.3501
Enterobacteriaceae	Ruminococcaceae	-0.333119
Fusobacteriaceae	Ruminococcaceae	-0.395853
LCA	Ruminococcaceae	0.36715
CDCA	Rikenellaceae	-0.306854
Christensenellaceae	Rikenellaceae	0.283611
DCA	Rikenellaceae	0.25285
Desulfovibrionaceae	Rikenellaceae	0.286938
Enterococcaceae	Rikenellaceae	-0.26991
GUDCA	Rikenellaceae	-0.304603
LCA	Rikenellaceae	0.373158
Propionate	Rikenellaceae	-0.375226
Fusobacteriaceae	Propionate	0.28312
Methanobacteriaceae	Propionate	-0.316694
Micrococcaceae	Propionate	0.214704
Streptococcaceae	Propionate	0.360097
Bacteroidaceae	Prevotellaceae	-0.391334
Eubacteriaceae	Prevotellaceae	-0.216798
S24-7	Prevotellaceae	0.51127
Alcaligenaceae	Porphyromonadaceae	0.300212
Desulfovibrionaceae	Porphyromonadaceae	0.298216
Enterococcaceae	Porphyromonadaceae	-0.357272
Lactobacillaceae	Porphyromonadaceae	-0.271086
Rikenellaceae	Porphyromonadaceae	0.357819
DCA	Pasteurellaceae	-0.245968
Micrococcaceae	Pasteurellaceae	0.270187
Propionate	Pasteurellaceae	0.312012
CDCA	Micrococcaceae	0.110704
Enterococcaceae	Leuconostocaceae	0.27254
Bifidobacteriaceae	LCA	-0.27412
CDCA	LCA	-0.38858
Desulfovibrionaceae	LCA	0.249552
Fusobacteriaceae	LCA	-0.379408
GCDCA	LCA	-0.300604
GUDCA	LCA	-0.372371
Leuconostocaceae	Lactobacillaceae	0.319632
Pasteurellaceae	Lactobacillaceae	0.344375
UDCA	Lactobacillaceae	-0.246635
CDCA	Lachnospiraceae	0.34587
Clostridiaceae	Lachnospiraceae	0.499862
Erysipelotrichaceae	Lachnospiraceae	0.47844
Propionate	Lachnospiraceae	0.398784
UDCA	Lachnospiraceae	0.333
Alcaligenaceae	GUDCA	0.24819
CDCA	GUDCA	0.589429
Christensenellaceae	GUDCA	-0.235514
Fusobacteriaceae	GUDCA	0.50784
Lachnospiraceae	GUDCA	0.26109
Veillonellaceae	GUDCA	0.23777
GUDCA	GDCA	0.208338
CDCA	GCDCA	0.40842
DCA	GCDCA	-0.263839
Fusobacteriaceae	GCDCA	0.258412
GUDCA	GCDCA	0.384778
Ruminococcaceae	GCDCA	-0.25558
UDCA	GCDCA	0.368396
CDCA	GCA	0.203344
Bacillaceae	Fusobacteriaceae	0.221637
DCA	Fusobacteriaceae	-0.391138
UDCA	Fusobacteriaceae	0.396535
S24-7	Enterobacteriaceae	-0.253516
Acetate	Desulfovibrionaceae	-0.328073
DCA	Desulfovibrionaceae	0.325073
Enterococcaceae	Desulfovibrionaceae	-0.219356
Propionate	Desulfovibrionaceae	-0.260361
Synergistaceae	Desulfovibrionaceae	0.204412
LCA	DCA	0.624302
UDCA	DCA	0.127077
Christensenellaceae	Coriobacteriaceae	0.296386
Pasteurellaceae	Coriobacteriaceae	-0.277858
Acetate	Clostridiaceae	0.314817
Butyrate	Clostridiaceae	0.332201
Enterococcaceae	Clostridiaceae	0.260226
Synergistaceae	Clostridiaceae	-0.244227
Turicibacteraceae	Clostridiaceae	0.280121
Acetate	Christensenellaceae	-0.256058
CA	Christensenellaceae	-0.297616
CDCA	Christensenellaceae	-0.396683
Fusobacteriaceae	Christensenellaceae	-0.22192
Methanobacteriaceae	Christensenellaceae	0.357191
Propionate	Christensenellaceae	-0.380447
UDCA	Christensenellaceae	-0.327374
Bacteroidaceae	CDCA	0.211223
Fusobacteriaceae	CDCA	0.4455
Ruminococcaceae	CDCA	-0.2473
UDCA	CDCA	0.761196
Bacteroidaceae	CA	0.25451
Bifidobacteriaceae	CA	0.195136
CDCA	CA	0.805031
DCA	CA	-0.22399
Fusobacteriaceae	CA	0.422104
GCA	CA	0.20452
GCDCA	CA	0.379558
GUDCA	CA	0.601013
Lachnospiraceae	CA	0.40912
Lactobacillaceae	CA	-0.171413
LCA	CA	-0.425561
Methanobacteriaceae	CA	-0.143679
Rikenellaceae	CA	-0.285332
UDCA	CA	0.678588
Fusobacteriaceae	Butyrate	0.367832
Actinomycetaceae	Bifidobacteriaceae	0.200423
CDCA	Bifidobacteriaceae	0.191518
Coriobacteriaceae	Bifidobacteriaceae	0.26764
Desulfovibrionaceae	Bifidobacteriaceae	-0.313246
Eubacteriaceae	Bifidobacteriaceae	0.282434
GCDCA	Bifidobacteriaceae	0.30826
Alcaligenaceae	Bacteroidaceae	0.459833
Fusobacteriaceae	Bacteroidaceae	0.269776
GUDCA	Bacteroidaceae	0.31981
Porphyromonadaceae	Bacteroidaceae	0.483708
UDCA	Bacteroidaceae	0.34189
Coriobacteriaceae	Alcaligenaceae	-0.29255
Methanobacteriaceae	Alcaligenaceae	-0.23857
Actinomycetaceae	Acetate	0.185168
Enterobacteriaceae	Acetate	0.32124
Fusobacteriaceae	Acetate	0.307254
Porphyromonadaceae	Acetate	-0.447494

## Sheet: Fig. 4b
Name	Interaction with	Coefficient
Propionate	Methanobacteriaceae	-0.312378
Propionate	Coriobacteriaceae	-0.227728
Propionate	Desulfovibrionaceae	-0.262799
LCA	GCDCA	-0.293869
LCA	TCA	-0.20469
LCA	CA	-0.430628
LCA	CDCA	-0.424728
LCA	DCA	0.630009
LCA	UDCA	-0.277525
LCA	Christensenellaceae	0.278487
LCA	Enterococcaceae	-0.232747
LCA	Desulfovibrionaceae	0.29531
LCA	Rikenellaceae	0.471484
LCA	Alcaligenaceae	0.245558
CDCA	Enterobacteriaceae	0.214828
DCA	GCDCA	-0.240213
DCA	CDCA	-0.212103
DCA	Desulfovibrionaceae	0.275451
DCA	Porphyromonadaceae	0.204265
UDCA	GCDCA	0.433662
UDCA	CDCA	0.687397
UDCA	Christensenellaceae	-0.267359
UDCA	Enterobacteriaceae	0.271098
UDCA	Lachnospiraceae	0.393048
CA	GCDCA	0.364127
CA	TCA	0.299864
CA	CDCA	0.810629
CA	DCA	-0.220392
CA	UDCA	0.652781
CA	Christensenellaceae	-0.286936
CA	Rikenellaceae	-0.380819
CA	Streptococcaceae	0.242674
CA	Enterobacteriaceae	0.225105
CA	Lachnospiraceae	0.204516
Leuconostocaceae	CA	0.229141
Leuconostocaceae	CDCA	0.259233
Leuconostocaceae	Rikenellaceae	-0.207128
Leuconostocaceae	Streptococcaceae	0.374072
Leuconostocaceae	Erysipelotrichaceae	0.207189
Leuconostocaceae	Coriobacteriaceae	0.36067
Desulfovibrionaceae	Christensenellaceae	0.251527
Desulfovibrionaceae	Porphyromonadaceae	0.223244
Desulfovibrionaceae	Lachnospiraceae	-0.262012
Desulfovibrionaceae	Erysipelotrichaceae	-0.244262
Lactobacillaceae	Desulfovibrionaceae	-0.209393
Lactobacillaceae	Alcaligenaceae	-0.221402
Lactobacillaceae	Streptococcaceae	0.490716
Lactobacillaceae	Porphyromonadaceae	-0.221681
Pasteurellaceae	Propionate	0.315318
Pasteurellaceae	Desulfovibrionaceae	-0.319537
Pasteurellaceae	Porphyromonadaceae	-0.322289
Micrococcaceae	Propionate	0.218485
Fusobacteriaceae	Propionate	0.275666
Fusobacteriaceae	Butyrate	0.364045
Fusobacteriaceae	CA	0.278348
Fusobacteriaceae	CDCA	0.289217
Fusobacteriaceae	UDCA	0.301101
Fusobacteriaceae	Christensenellaceae	-0.221511
Fusobacteriaceae	Ruminococcaceae	-0.297963
Fusobacteriaceae	Prevotellaceae	-0.253378
Actinomycetaceae	CDCA	0.232372
Actinomycetaceae	UDCA	0.228604
Actinomycetaceae	Streptococcaceae	0.251379
S24-7	UDCA	-0.278022
S24-7	Methanobacteriaceae	0.211763
S24-7	Christensenellaceae	0.263274
S24-7	Lachnospiraceae	-0.237533
S24-7	Prevotellaceae	0.40191
Christensenellaceae	Propionate	-0.384795
Christensenellaceae	CDCA	-0.281785
Bifidobacteriaceae	Propionate	0.262311
Bifidobacteriaceae	CA	0.2607
Bifidobacteriaceae	CDCA	0.239707
Bifidobacteriaceae	DCA	-0.241295
Bifidobacteriaceae	Coriobacteriaceae	0.421422
Bifidobacteriaceae	Rikenellaceae	-0.237698
Bifidobacteriaceae	Lactobacillaceae	0.339404
Bifidobacteriaceae	Porphyromonadaceae	-0.228197
Clostridiaceae	Coriobacteriaceae	0.201349
Clostridiaceae	Enterobacteriaceae	-0.235037
Clostridiaceae	Ruminococcaceae	0.397094
Clostridiaceae	Lachnospiraceae	0.209665
Clostridiaceae	Erysipelotrichaceae	0.208948
Erysipelotrichaceae	Porphyromonadaceae	-0.2726
Enterococcaceae	DCA	-0.215443
Enterococcaceae	UDCA	0.233722
Enterococcaceae	Desulfovibrionaceae	-0.221082
Enterococcaceae	Enterobacteriaceae	0.213918
Streptococcaceae	Propionate	0.361431
Streptococcaceae	CDCA	0.275992
Streptococcaceae	Pasteurellaceae	0.383723
Streptococcaceae	Desulfovibrionaceae	-0.295399
Methanobacteriaceae	Lachnospiraceae	-0.2164
Rikenellaceae	Propionate	-0.377066
Rikenellaceae	CDCA	-0.375572
Rikenellaceae	DCA	0.38974
Rikenellaceae	UDCA	-0.333422
Rikenellaceae	Christensenellaceae	0.272499
Rikenellaceae	Enterococcaceae	-0.215712
Rikenellaceae	Desulfovibrionaceae	0.393639
Rikenellaceae	Alcaligenaceae	0.313819
Rikenellaceae	Streptococcaceae	-0.321413
Rikenellaceae	Porphyromonadaceae	0.349367
Alcaligenaceae	Pasteurellaceae	0.205433
Veillonellaceae	Propionate	0.514339
Veillonellaceae	Butyrate	0.251478
Veillonellaceae	LCA	-0.221857
Veillonellaceae	CA	0.251828
Veillonellaceae	CDCA	0.238662
Veillonellaceae	DCA	-0.235316
Ruminococcaceae	CA	-0.368794
Ruminococcaceae	Actinomycetaceae	-0.215686
Ruminococcaceae	GCDCA	-0.269493
Ruminococcaceae	LCA	0.555614
Ruminococcaceae	CDCA	-0.413357
Ruminococcaceae	DCA	0.480893
Ruminococcaceae	Christensenellaceae	0.231668
Ruminococcaceae	Enterococcaceae	-0.251186
Ruminococcaceae	Coriobacteriaceae	0.294465
Ruminococcaceae	Rikenellaceae	0.433213
Ruminococcaceae	Veillonellaceae	-0.29372
Prevotellaceae	UDCA	-0.242304
Prevotellaceae	Enterobacteriaceae	-0.301088
Lachnospiraceae	Propionate	0.398865
Lachnospiraceae	Butyrate	0.301858
Lachnospiraceae	CDCA	0.255007
Lachnospiraceae	Erysipelotrichaceae	0.295706
Bacteroidaceae	Butyrate	0.207393
Bacteroidaceae	Rikenellaceae	0.251472
Bacteroidaceae	Alcaligenaceae	0.434988
Bacteroidaceae	Lactobacillaceae	-0.342618
Bacteroidaceae	Porphyromonadaceae	0.341707
Bacteroidaceae	Prevotellaceae	-0.359706
Butyrate	Clostridiaceae	0.336684
Acetate	Fusobacteriaceae	0.299665
Acetate	Christensenellaceae	-0.257593
Acetate	S24-7	-0.238239
Acetate	Enterococcaceae	0.253735
Acetate	Desulfovibrionaceae	-0.333834
Acetate	Rikenellaceae	-0.321541
Acetate	Bifidobacteriaceae	0.265503
Acetate	Enterobacteriaceae	0.321468
Acetate	Clostridiaceae	0.312417
Acetate	Porphyromonadaceae	-0.447846
Acetate	Streptococcaceae	0.241823
Acetate	Lachnospiraceae	0.274094
Acetate	Veillonellaceae	0.286929
GUDCA	GCDCA	0.474597
GUDCA	LCA	-0.367184
GUDCA	CA	0.62921
GUDCA	CDCA	0.60343
GUDCA	DCA	-0.226156
GUDCA	UDCA	0.63771
GUDCA	Fusobacteriaceae	0.278278
GUDCA	Christensenellaceae	-0.235169
GUDCA	Rikenellaceae	-0.275497
GUDCA	Bifidobacteriaceae	0.213733
GUDCA	Enterobacteriaceae	0.209604
GUDCA	Bacteroidaceae	0.228438
GUDCA	Ruminococcaceae	-0.345056
GUDCA	Lachnospiraceae	0.313489
GUDCA	Lachnospiraceae	0.313489
GUDCA	Lachnospiraceae	0.313489
GUDCA	Veillonellaceae	0.333277
GCDCA	CDCA	0.37186
TCA	CDCA	0.324553
TCA	UDCA	0.245067
GCA	CDCA	0.224102

## Sheet: Fig. 7d
Name	Interaction with	Coefficient
Propionate	UDCA	0.578
LCA	UDCA	-0.313
GUDCA	UDCA	0.564
Eubacterium	UDCA	-0.296
Dorea	UDCA	-0.214
CDCA	TDCA	0.21
LCA	Ruminococcus sp 5_1_39BFAA	0.232
Faecalibacterium prausnitzii	Ruminococcus sp 5_1_39BFAA	0.269
Faecalibacterium	Ruminococcus sp 5_1_39BFAA	0.268
Eubacterium	Ruminococcus sp 5_1_39BFAA	0.292
UDCA	Ruminococcus gnavus	0.245
LCA	Ruminococcus gnavus	-0.275
DCA	Ruminococcus gnavus	-0.275
CDCA	Ruminococcus gnavus	0.287
CA	Ruminococcus gnavus	0.261
Ruminococcus	Ruminococcus bromii	0.517
Escherichia unclassified	Ruminococcus bromii	-0.219
Escherichia	Ruminococcus bromii	-0.275
Bacteroides plebeius	Ruminococcus bromii	0.279
Ruminococcus sp 5_1_39BFAA	Ruminococcus	0.29
Faecalibacterium prausnitzii	Ruminococcus	0.336
Faecalibacterium	Ruminococcus	0.335
Eubacterium hallii	Ruminococcus	0.232
Eubacterium	Ruminococcus	0.377
Escherichia unclassified	Ruminococcus	-0.238
Escherichia coli	Ruminococcus	-0.3
CDCA	Ruminococcus	-0.305
Bacteroides plebeius	Ruminococcus	0.303
Roseburia	Roseburia inulinivorans	0.258
Roseburia	Roseburia intestinalis	0.267
LCA	Roseburia intestinalis	0.207
Faecalibacterium prausnitzii	Roseburia intestinalis	0.21
Faecalibacterium	Roseburia intestinalis	0.205
Roseburia hominis	Roseburia	0.228
Megamonas unclassified	Roseburia	-0.217
Megamonas	Roseburia	-0.247
LCA	Roseburia	0.259
GCDCA	Roseburia	-0.207
Faecalibacterium prausnitzii	Roseburia	0.311
Faecalibacterium	Roseburia	0.304
Eubacterium	Roseburia	0.307
Megamonas unclassified	Propionate	0.362
Prevotella	Prevotella copri	0.691
Bacteroides	Prevotella copri	-0.292
Acetate	Prevotella copri	0.425
Faecalibacterium prausnitzii	Prevotella	0.26
Faecalibacterium	Prevotella	0.259
Bacteroides	Prevotella	-0.313
UDCA	Megamonas unclassified	0.345
Megamonas funiformis	Megamonas unclassified	0.271
GUDCA	Megamonas unclassified	0.269
Megamonas unclassified	Megamonas hypermegale	0.208
UDCA	Megamonas funiformis	0.202
Acetate	Megamonas funiformis	0.333
UDCA	Megamonas	0.356
Propionate	Megamonas	0.378
Megamonas unclassified	Megamonas	0.534
Megamonas hypermegale	Megamonas	0.244
Megamonas funiformis	Megamonas	0.283
GUDCA	Megamonas	0.272
CDCA	Megamonas	0.265
CA	Megamonas	0.272
Butyrate	Megamonas	0.398
Acetate	Megamonas	0.445
Propionate	LCA	-0.473
GUDCA	LCA	-0.436
GCDCA	LCA	-0.309
CDCA	LCA	-0.513
Bacteroides coprocola	LCA	-0.388
Ruminococcus	Klebsiella pneumoniae	-0.213
Prevotella copri	Klebsiella pneumoniae	0.213
Bacteroides	Klebsiella pneumoniae	-0.255
Ruminococcus	Klebsiella	-0.232
Prevotella copri	Klebsiella	0.218
Prevotella	Klebsiella	0.203
Klebsiella pneumoniae	Klebsiella	0.394
Bacteroides	Klebsiella	-0.274
Ruminococcus gnavus	GUDCA	0.277
Propionate	GUDCA	0.428
Eubacterium	GUDCA	-0.346
Dorea	GUDCA	-0.243
DCA	GUDCA	-0.349
CDCA	GUDCA	0.581
Bacteroides xylanisolvens	GUDCA	0.223
GUDCA	GDCA	0.205
UDCA	GCDCA	0.261
Roseburia intestinalis	GCDCA	-0.206
GUDCA	GCDCA	0.323
Faecalibacterium prausnitzii	GCDCA	-0.298
Faecalibacterium	GCDCA	-0.294
DCA	GCDCA	-0.264
CDCA	GCDCA	0.295
CDCA	GCA	0.203
Faecalibacterium prausnitzii	Faecalibacterium	0.743
GUDCA	Eubacterium rectale	-0.236
Eubacterium	Eubacterium rectale	0.494
CA	Eubacterium rectale	-0.249
Ruminococcus sp 5_1_39BFAA	Eubacterium hallii	0.222
LCA	Eubacterium hallii	0.238
Dorea	Eubacterium hallii	0.248
Roseburia hominis	Eubacterium	0.225
LCA	Eubacterium	0.331
Faecalibacterium prausnitzii	Eubacterium	0.307
Faecalibacterium	Eubacterium	0.31
Eubacterium hallii	Eubacterium	0.281
CDCA	Eubacterium	-0.299
CA	Eubacterium	-0.319
Faecalibacterium prausnitzii	Escherichia unclassified	-0.261
Faecalibacterium	Escherichia unclassified	-0.262
Escherichia coli	Escherichia unclassified	0.521
Bacteroides plebeius	Escherichia unclassified	-0.229
Bacteroides coprocola	Escherichia unclassified	-0.211
Faecalibacterium prausnitzii	Escherichia coli	-0.386
Faecalibacterium	Escherichia coli	-0.389
Bacteroides plebeius	Escherichia coli	-0.266
Ruminococcus	Escherichia	-0.322
Faecalibacterium prausnitzii	Escherichia	-0.388
Faecalibacterium	Escherichia	-0.378
Escherichia unclassified	Escherichia	0.532
Escherichia coli	Escherichia	0.804
Bacteroides uniformis	Escherichia	0.222
Bacteroides plebeius	Escherichia	-0.286
LCA	Dorea	0.244
Propionate	DCA	-0.374
LCA	DCA	0.684
Bacteroides coprocola	DCA	-0.406
UDCA	CDCA	0.729
Propionate	CDCA	0.548
Megamonas unclassified	CDCA	0.255
Dorea	CDCA	-0.228
DCA	CDCA	-0.293
Bacteroides vulgatus	CDCA	0.306
UDCA	CA	0.643
Propionate	CA	0.465
Megamonas unclassified	CA	0.283
LCA	CA	-0.504
GUDCA	CA	0.532
GCDCA	CA	0.259
GCA	CA	0.205
Dorea	CA	-0.223
DCA	CA	-0.341
CDCA	CA	0.762
Megamonas unclassified	Butyrate	0.39
Acetate	Butyrate	0.518
Bacteroides	Bacteroides_coprocola	0.374
Bacteroides vulgatus	Bacteroides xylanisolvens	0.233
Bacteroides	Bacteroides xylanisolvens	0.205
UDCA	Bacteroides vulgatus	0.243
GUDCA	Bacteroides vulgatus	0.261
Bacteroides	Bacteroides vulgatus	0.252
Escherichia coli	Bacteroides uniformis	0.218
Bacteroides thetaiotaomicron	Bacteroides uniformis	0.235
Bacteroides	Bacteroides fragilis	0.301
Bacteroides plebeius	Bacteroides coprocola	0.415
CA	Bacteroides	0.295
Bacteroides thetaiotaomicron	Bacteroides	0.238
Bacteroides plebeius	Bacteroides	0.438
Megamonas unclassified	Acetate	0.412

## Sheet: Sup. fig. 3
	BMI status	Feature	Variables	Estimate (coefficient)	Std. Error	t value	P-value	Q-value	R-squared
	Non-obese	Ruminococcus	Fibrosis1	-0.083971	0.031459	-2.669	0.0098	0.394503	Multiple R-squared: 0.2566,
			Fibrosis≥2	-0.108546	0.03163	-3.432	0.0011	0.151861	Adjusted R-squared: 0.2062
		Oscillospira	Fibrosis1	-0.041411	0.013236	-3.129	0.00271	0.233773	Multiple R-squared: 0.1698,
			Fibrosis≥2	-0.024853	0.013314	-1.867	0.06682	0.787046	Adjusted R-squared: 0.1283
		Fusobacterium	Fibrosis1	0.003252	0.0008096	4.017	0.000167	0.0448719	Multiple R-squared: 0.2615,
			Fibrosis≥2	0.001768	0.0008669	2.04	0.045768	0.689691	Adjusted R-squared: 0.2246
	Adjustment for age, sex, and BMI

## Sheet: Sup. fig. 4
	BMI status	Feature	Variables	Estimate (coefficient)	Std. Error	t value	P-value	Q-value	R-squared
	Non-obese	Veillonellaceae	Free fatty acid	0.0001805	6.232e-05	2.897	0.00523	0.177885	Multiple R-squared: 0.1491, Adjusted R-squared: 0.1212
	Obese	Veillonellaceae	Free fatty acid	0.0001103	4.534e-05	2.432	0.0163	0.27314	Multiple R-squared: 0.08477, Adjusted R-squared: 0.06428
	Non-obese	Enterobacteriaceae	Free fatty acid	0.0001325	4.269e-05	3.104	0.00289	0.117971	Multiple R-squared: 0.1779, Adjusted R-squared: 0.1509
	Obese	Enterobacteriaceae	Free fatty acid	2.064e-06	3.348e-05	0.062	0.95092	1	Multiple R-squared: 0.06265, Adjusted R-squared: 0.04877
	Non-obese	Ruminococcus	Free fatty acid	-0.0001731	5.226e-05	-3.312	0.00238	0.143732	Multiple R-squared: 0.2297, Adjusted R-squared: 0.1912
	Obese	Ruminococcus	Free fatty acid	-3.627e-05	3.371e-05	-1.076	0.28389	1	Multiple R-squared: 0.09441, Adjusted R-squared: 0.07413
	Non-obese	Veillonellaceae	Adipose tissue-IR	0.0130956	0.004072	3.216	0.0021	0.014	Multiple R-squared: 0.1745, Adjusted R-squared: 0.1332
	Obese	Veillonellaceae	Adipose tissue-IR	0.0034843	0.0020005	1.742	0.0839	0.688396	Multiple R-squared: 0.07647, Adjusted R-squared: 0.0487
	Non-obese	Veillonellaceae	HbA1c	0.0813801	0.0255112	3.19	0.00226	0.156928	Multiple R-squared: 0.1725, Adjusted R-squared: 0.1312
	Obese	Veillonellaceae	HbA1c	0.0076996	0.0139961	0.55	0.5832	1	Multiple R-squared: 0.05755, Adjusted R-squared: 0.02921
	Adjustment for age, sex, and BMI

## Sheet: Sup. fig. 5
	BMI status	Feature	Variables	Estimate (coefficient)	Std. Error	t value	P-value	Q-value	R-squared
	All	Enterobacteriaceae	Diabetes	0.0541407	0.0144222	3.754	0.000229	0.0389544	Multiple R-squared: 0.127, Adjusted R-squared: 0.1138
		Faecalibacterium	Diabetes	-0.0597639	0.0198026	-3.018	0.00288	0.120203	Multiple R-squared: 0.0455, Adjusted R-squared: 0.03104
	Non-obese	Lachnospira	Diabetes	-0.0423258	0.0096111	-4.404	4.36e-05	0.0316016	Multiple R-squared: 0.2546, Adjusted R-squared: 0.2302
	Obese	Klebsiella	Diabetes	0.002748	0.0008957	3.068	0.00261	0.207396	Multiple R-squared: 0.1091, Adjusted R-squared: 0.08919
	Adjustment for age, sex, and BMI

## Sheet: Sup. fig. 6
	BMI status	Feature	Variables	Estimate (coefficient)	Std. Error	t value	P-value	Q-value	R-squared
	Non-obese	Veillonellaceae	Fibrosis1	0.1034	0.03602	2.871	0.005648	0.255836	Multiple R-squared: 0.2439,
			Fibrosis≥2	0.14179	0.03623	3.914	0.000235	0.0601991	Adjusted R-squared: 0.2061
		Ruminococcaceae	Fibrosis1	-0.093556	0.042399	-2.207	0.03125	0.601574	Multiple R-squared: 0.2094,
			Fibrosis≥2	-0.146881	0.043121	-3.406	0.00119	0.183416	Adjusted R-squared: 0.1558
	Adjustment for age, sex, BMI, and the metformin use

## Sheet: Sup. fig. 7
	Sup. fig 7a
	BMI status	Feature	Variables	Estimate (coefficient)	Std. Error	t value	P-value	Q-value	R-squared
	Non-obese	Veillonellaceae	Fibrosis1	0.10575	0.03643	2.903	0.005248	0.325097	Multiple R-squared: 0.275,
			Fibrosis≥2	0.13508	0.03673	3.678	0.000523	0.0804689	Adjusted R-squared: 0.1986
		Ruminococcaceae	Fibrosis1	-0.095301	0.04337	-2.197	0.03207	0.685946	Multiple R-squared: 0.2093,
			Fibrosis≥2	-0.143457	0.043728	-3.281	0.00177	0.194712	Adjusted R-squared: 0.126
	Adjustment for age, sex, BMI, and PNPLA3
	Sup. fig 7b
	BMI status	Feature	Variables	Estimate (coefficient)	Std. Error	t value	P-value	Q-value	R-squared
	Non-obese	Veillonellaceae	Fibrosis1	-0.093556	0.042399	-2.207	0.00564834	0.294198	Multiple R-squared: 0.2439,
			Fibrosis≥2	-0.146881	0.043121	-3.406	0.000235	0.0601991	Adjusted R-squared: 0.2061
		Ruminococcaceae	Fibrosis1	0.1034	0.03602	2.871	0.005648	0.687513	Multiple R-squared: 0.2094,
			Fibrosis≥2	0.14179	0.03623	3.914	0.0312506	0.687513	Adjusted R-squared: 0.1558
	Adjustment for age, sex, BMI, and TM6SF2
	Sup. fig 7c
	BMI status	Feature	Variables	Estimate (coefficient)	Std. Error	t value	P-value	Q-value	R-squared
	Non-obese	Veillonellaceae	Fibrosis1	0.1034	0.03602	2.871	0.005648	0.285013	Multiple R-squared: 0.2439,
			Fibrosis≥2	0.14179	0.03623	3.914	0.000235	0.0488348	Adjusted R-squared: 0.2061
		Ruminococcaceae	Fibrosis1	-0.09974	0.04239	-2.353	0.02209	0.531648	Multiple R-squared: 0.2403,
			Fibrosis≥2	-0.12564	0.04298	-2.923	0.00496	0.285013	Adjusted R-squared: 0.1604
	Adjustment for age, sex, BMI, and MBOAT7-TMC4
	Sup. fig 7d
	BMI status	Feature	Variables	Estimate (coefficient)	Std. Error	t value	P-value	Q-value	R-squared
	Non-obese	Veillonellaceae	Fibrosis1	0.100146	0.035573	2.815	0.00668	0.30723	Multiple R-squared: 0.3124,
			Fibrosis≥2	0.131196	0.0361	3.634	0.0006	0.115424	Adjusted R-squared: 0.2401
		Ruminococcaceae	Fibrosis1	-0.09679	0.042723	-2.266	0.0271	0.56275	Multiple R-squared: 0.1814,
			Fibrosis≥2	-0.137102	0.042972	-3.191	0.00226	0.202854	Adjusted R-squared: 0.1405
	Adjustment for age, sex, BMI, and SREBF-2
